# Supplementary material for: Acute Cognitive Effects of Brief Physical Activity Breaks After Lecture-Based Academic Activity in Undergraduate University Students: A Randomized Crossover Study
Source: Healthcare (Basel). 2026 Jul 6;14(13):2010. doi: 10.3390/healthcare14132010 (PMC13361387; doi:10.3390/healthcare14132010)
Supplement: Supplementary file 1 [file healthcare-14-02010-s001.zip]

Archive with 1 entries (1 files):
- healthcare-4372089-supplementary.pdf
